# Supplementary material for: ﻿DNA barcoding and morphology reveal European and western Asian Arctiavillica (Linnaeus, 1758) as a complex of species (Lepidoptera, Erebidae, Arctiinae)
Source: Zookeys. 2023 Apr 25;1159:69–86. doi: 10.3897/zookeys.1159.95225 (PMC10208439; doi:10.3897/zookeys.1159.95225)
Supplement: Supplementary material 1 — Complete similarity matrix [file zookeys-1159-069_article-95225__-s001.xls]

## Sheet: Hoja1
Identification	Process ID	Sample ID	Field ID	BIN	Catalog Num	COI-5P Seq. Length
Arctia villica	FBLMZ558-12	BC ZSM Lep 61314	69039:ZSM	BOLD:ACP7520	69039:ZSM	658[0n]
Arctia villica	GWOSI563-10	BC ZSM Lep 44409	BC ZSM Lep 44409	BOLD:ACP7520	BC ZSM Lep 44409	658[0n]
Arctia villica angelica	IBLAO1058-14	AOC Lep 01153	AOC Lep 01153	BOLD:ABY6789	AOC Lep 01153	658[0n]
Arctia villica angelica	IBLAO1059-14	AOC Lep 01154	AOC Lep 01154	BOLD:ABY6789	AOC Lep 01154	658[0n]
Arctia villica angelica	IBLAO1060-14	AOC Lep 01155	AOC Lep 01155	BOLD:ACP7477	AOC Lep 01155	658[0n]
Arctia villica angelica	IBLAO1061-14	AOC Lep 01156	AOC Lep 01156	BOLD:ACP7477	AOC Lep 01156	658[0n]
Arctia villica angelica	IBLAO1062-14	AOC Lep 01157	AOC Lep 01157		AOC Lep 01157	0
Arctia villica villica	IBLAO1063-14	AOC Lep 01158	AOC Lep 01158	BOLD:ACP7520	AOC Lep 01158	658[0n]
Arctia confluens	IBLAO1064-14	AOC Lep 01159	AOC Lep 01159	BOLD:ACP8428	AOC Lep 01159	658[0n]
Arctia confluens	IBLAO1065-14	AOC Lep 01160	AOC Lep 01160		AOC Lep 01160	0
Arctia villica konewkaii	IBLAO1066-14	AOC Lep 01161	AOC Lep 01161		AOC Lep 01161	0
Arctia villica angelica	IBLAO1067-14	AOC Lep 01162	AOC Lep 01162	BOLD:ABY6789	AOC Lep 01162	658[0n]
Arctia villica angelica	IBLAO1068-14	AOC Lep 01163	AOC Lep 01163	BOLD:ABY6789	AOC Lep 01163	658[0n]
Arctia villica angelica	IBLAO1069-14	AOC Lep 01164	AOC Lep 01164	BOLD:ABY6789	AOC Lep 01164	658[0n]
Arctia villica angelica	IBLAO1070-14	AOC Lep 01165	AOC Lep 01165	BOLD:ABY6789	AOC Lep 01165	658[0n]
Arctia villica angelica	IBLAO1071-14	AOC Lep 01166	AOC Lep 01166	BOLD:ABY6789	AOC Lep 01166	658[0n]
Arctia villica angelica	IBLAO1072-14	AOC Lep 01167	AOC Lep 01167		AOC Lep 01167	0
Arctia villica villica	IBLAO1073-14	AOC Lep 01168	AOC Lep 01168	BOLD:ACP7477	AOC Lep 01168	658[0n]
Arctia villica konewkaii	IBLAO1074-14	AOC Lep 01169	AOC Lep 01169	BOLD:ACL5457	AOC Lep 01169	658[0n]
Arctia villica konewkaii	IBLAO1075-14	AOC Lep 01170	AOC Lep 01170	BOLD:ACL5457	AOC Lep 01170	658[0n]
Arctia villica konewkaii	IBLAO1076-14	AOC Lep 01171	AOC Lep 01171	BOLD:ACL5457	AOC Lep 01171	658[0n]
Arctia confluens	IBLAO1077-14	AOC Lep 01172	AOC Lep 01172	BOLD:ACP7477	AOC Lep 01172	658[0n]
Arctia confluens	IBLAO1078-14	AOC Lep 01173	AOC Lep 01173	BOLD:ACP7477	AOC Lep 01173	658[0n]
Arctia marchandi	IBLAO1079-14	AOC Lep 01174	AOC Lep 01174		AOC Lep 01174	658[0n]
Arctia marchandi	IBLAO1080-14	AOC Lep 01175	AOC Lep 01175	BOLD:AAC8627	AOC Lep 01175	658[0n]
Arctia villica ssp01	IBLAO1081-14	AOC Lep 01176	AOC Lep 01176	BOLD:ACP7477	AOC Lep 01176	658[0n]
Arctia villica ssp02	IBLAO1082-14	AOC Lep 01177	AOC Lep 01177	BOLD:ACP7477	AOC Lep 01177	658[0n]
Arctia villica ssp03	IBLAO1083-14	AOC Lep 01178	AOC Lep 01178	BOLD:ACP7477	AOC Lep 01178	658[0n]
Arctia villica angelica	IBLAO1107-14	AOC Lep 01202	AOC Lep 01202	BOLD:ABY6789	AOC Lep 01202	658[0n]
Arctia villica villica	IBLAO1124-14	AOC Lep 01219	AOC Lep 01219	BOLD:ACP7477	AOC Lep 01219	658[0n]
Arctia villica villica	IBLAO1125-14	AOC Lep 01220	AOC Lep 01220	BOLD:ACP7477	AOC Lep 01220	658[0n]
Arctia villica villica	IBLAO1126-14	AOC Lep 01221	AOC Lep 01221	BOLD:ACP7477	AOC Lep 01221	658[0n]
Arctia villica angelica	IBLAO1127-14	AOC Lep 01222	AOC Lep 01222	BOLD:ABY6789	AOC Lep 01222	658[0n]
Arctia villica angelica	IBLAO1128-14	AOC Lep 01223	AOC Lep 01223	BOLD:ABY6789	AOC Lep 01223	658[0n]
Arctia villica villica	IBLAO553-12	AOC Lep 00648	AOC Lep 00648	BOLD:ACP7477	AOC Lep 00648	658[0n]
Arctia villica angelica	IBLAO733-12	AOC Lep 00828	AOC Lep 00828	BOLD:ABY6789	AOC Lep 00828	658[0n]
Arctia villica angelica	IBLAO734-12	AOC Lep 00829	AOC Lep 00829	BOLD:ABY6789	AOC Lep 00829	658[0n]
Arctia villica villica	IBLAO951-14	AOC Lep 01046	AOC Lep 01046	BOLD:ACP7477	AOC Lep 01046	658[0n]
Arctia villica villica	IBLAO952-14	AOC Lep 01047	AOC Lep 01047	BOLD:ACP7477	AOC Lep 01047	658[0n]
Arctia villica	PHLAC475-10	TLMF Lep 02510		BOLD:ACP7477	1441626	622[0n]

## Sheet: Lab
Taxón	Process ID	Sample ID	Field ID	BIN	Catalog Num	COI-5P Seq. Length	COI-5P Trace Count	COI-5P Accession	Image Count	Barcode Compliant	Contamination	Stop Codon	Flagged Record	Collection Date	Identification	Life Stage	Extra Info	Voucher Type	Institution	Notes
Arctia villica villica	IBLAO553-12	AOC Lep 00648	AOC Lep 00648	BOLD:ACP7477	AOC Lep 00648	658[0n]	2		1	Yes				09-Jul-2010	Arctia villica villica	A			Universidad de Murcia, Research Collection Biologia Animal
Arctia villica angelica	IBLAO733-12	AOC Lep 00828	AOC Lep 00828	BOLD:ABY6789	AOC Lep 00828	658[0n]	2		1	Yes				09-Jul-2011	Arctia villica angelica	A			Universidad de Murcia, Research Collection Biologia Animal
Arctia villica angelica	IBLAO734-12	AOC Lep 00829	AOC Lep 00829	BOLD:ABY6789	AOC Lep 00829	658[0n]	2		1	Yes				09-Jul-2011	Arctia villica angelica	A			Universidad de Murcia, Research Collection Biologia Animal
Arctia villica villica	IBLAO951-14	AOC Lep 01046	AOC Lep 01046	BOLD:ACP7477	AOC Lep 01046	658[0n]	2		1	Yes				05-Jul-2010	Arctia villica villica	a			Universidad de Murcia, Research Collection Biologia Animal
Arctia villica villica	IBLAO952-14	AOC Lep 01047	AOC Lep 01047	BOLD:ACP7477	AOC Lep 01047	658[0n]	2		1	Yes				05-Jul-2010	Arctia villica villica	a			Universidad de Murcia, Research Collection Biologia Animal
Arctia villica angelica	IBLAO1058-14	AOC Lep 01153	AOC Lep 01153	BOLD:ABY6789	AOC Lep 01153	658[0n]	2		1	Yes				17-Jun-2010	Arctia villica angelica	a			Universidad de Murcia, Research Collection Biologia Animal
Arctia villica angelica	IBLAO1059-14	AOC Lep 01154	AOC Lep 01154	BOLD:ABY6789	AOC Lep 01154	658[0n]	2		1	Yes				17-Jun-2010	Arctia villica angelica	a			Universidad de Murcia, Research Collection Biologia Animal
Arctia villica angelica	IBLAO1060-14	AOC Lep 01155	AOC Lep 01155	BOLD:ACP7477	AOC Lep 01155	658[0n]	2		1	Yes				11-Jun-2011	Arctia villica angelica	a			Universidad de Murcia, Research Collection Biologia Animal
Arctia villica angelica	IBLAO1061-14	AOC Lep 01156	AOC Lep 01156	BOLD:ACP7477	AOC Lep 01156	658[0n]	2		1	Yes				11-Jun-2011	Arctia villica angelica	a			Universidad de Murcia, Research Collection Biologia Animal
Arctia villica angelica	IBLAO1062-14	AOC Lep 01157	AOC Lep 01157		AOC Lep 01157	0	2		1	No				08-Jun-1999	Arctia villica angelica	a			Universidad de Murcia, Research Collection Biologia Animal
Arctia villica villica	IBLAO1063-14	AOC Lep 01158	AOC Lep 01158	BOLD:ACP7520	AOC Lep 01158	658[0n]	2		1	Yes				24-May-2009	Arctia villica villica	a			Universidad de Murcia, Research Collection Biologia Animal
Arctia confluens	IBLAO1064-14	AOC Lep 01159	AOC Lep 01159	BOLD:ACP8428	AOC Lep 01159	658[0n]	2		1	Yes				10-Jun-2010	Arctia confluens	a			Universidad de Murcia, Research Collection Biologia Animal
Arctia confluens	IBLAO1065-14	AOC Lep 01160	AOC Lep 01160		AOC Lep 01160	0	2		1	No				10-Jul-2009	Arctia confluens	a			Universidad de Murcia, Research Collection Biologia Animal
Arctia villica konewkaii	IBLAO1066-14	AOC Lep 01161	AOC Lep 01161		AOC Lep 01161	0	2		1	No				15-May-2008	Arctia villica konewkaii	a			Universidad de Murcia, Research Collection Biologia Animal
Arctia villica angelica	IBLAO1067-14	AOC Lep 01162	AOC Lep 01162	BOLD:ABY6789	AOC Lep 01162	658[0n]	2		1	Yes				12-May-2011	Arctia villica angelica	a			Universidad de Murcia, Research Collection Biologia Animal
Arctia villica angelica	IBLAO1068-14	AOC Lep 01163	AOC Lep 01163	BOLD:ABY6789	AOC Lep 01163	658[0n]	2		1	Yes				14-May-2013	Arctia villica angelica	a			Universidad de Murcia, Research Collection Biologia Animal
Arctia villica angelica	IBLAO1069-14	AOC Lep 01164	AOC Lep 01164	BOLD:ABY6789	AOC Lep 01164	658[0n]	2		1	Yes				27-Mar-2009	Arctia villica angelica	a			Universidad de Murcia, Research Collection Biologia Animal
Arctia villica angelica	IBLAO1070-14	AOC Lep 01165	AOC Lep 01165	BOLD:ABY6789	AOC Lep 01165	658[0n]	2		1	Yes				27-Mar-2009	Arctia villica angelica	a			Universidad de Murcia, Research Collection Biologia Animal
Arctia villica angelica	IBLAO1071-14	AOC Lep 01166	AOC Lep 01166	BOLD:ABY6789	AOC Lep 01166	658[0n]	2		1	Yes				18-Jun-2004	Arctia villica angelica	a			Universidad de Murcia, Research Collection Biologia Animal
Arctia villica angelica	IBLAO1072-14	AOC Lep 01167	AOC Lep 01167		AOC Lep 01167	0	2		1	No				18-Jun-2004	Arctia villica angelica	a			Universidad de Murcia, Research Collection Biologia Animal
Arctia villica villica	IBLAO1073-14	AOC Lep 01168	AOC Lep 01168	BOLD:ACP7477	AOC Lep 01168	658[0n]	2		1	Yes				12-Aug-2009	Arctia villica villica	a			Universidad de Murcia, Research Collection Biologia Animal
Arctia villica konewkaii	IBLAO1074-14	AOC Lep 01169	AOC Lep 01169	BOLD:ACL5457	AOC Lep 01169	658[0n]	2		1	Yes				13-Jun-2004	Arctia villica konewkaii	a			Museum Witt Muenchen
Arctia villica konewkaii	IBLAO1075-14	AOC Lep 01170	AOC Lep 01170	BOLD:ACL5457	AOC Lep 01170	658[0n]	2		1	Yes				10-May-2003	Arctia villica konewkaii	a			Museum Witt Muenchen
Arctia villica konewkaii	IBLAO1076-14	AOC Lep 01171	AOC Lep 01171	BOLD:ACL5457	AOC Lep 01171	658[0n]	2		1	Yes				15-Jul-2003	Arctia villica konewkaii	a			Museum Witt Muenchen
Arctia confluens	IBLAO1077-14	AOC Lep 01172	AOC Lep 01172	BOLD:ACP7477	AOC Lep 01172	658[0n]	2		1	Yes				10-Jun-2005	Arctia confluens	a			Museum Witt Muenchen
Arctia confluens	IBLAO1078-14	AOC Lep 01173	AOC Lep 01173	BOLD:ACP7477	AOC Lep 01173	658[0n]	2		1	Yes				03-Jun-2005	Arctia confluens	a			Museum Witt Muenchen
Arctia marchandi	IBLAO1079-14	AOC Lep 01174	AOC Lep 01174		AOC Lep 01174	658[0n]	2		1	Yes			COI-5P	14-Jun-2005	Arctia marchandi	a			Museum Witt Muenchen
Arctia marchandi	IBLAO1080-14	AOC Lep 01175	AOC Lep 01175	BOLD:AAC8627	AOC Lep 01175	658[0n]	2		1	Yes				12-Jun-2004	Arctia marchandi	a			Museum Witt Muenchen
Arctia villica ssp01	IBLAO1081-14	AOC Lep 01176	AOC Lep 01176	BOLD:ACP7477	AOC Lep 01176	658[0n]	2		1	Yes				28-May-2005	Arctia villica ssp01	a			Museum Witt Muenchen
Arctia villica ssp02	IBLAO1082-14	AOC Lep 01177	AOC Lep 01177	BOLD:ACP7477	AOC Lep 01177	658[0n]	2		1	Yes				20-Jun-2003	Arctia villica ssp02	a			Museum Witt Muenchen
Arctia villica ssp03	IBLAO1083-14	AOC Lep 01178	AOC Lep 01178	BOLD:ACP7477	AOC Lep 01178	658[0n]	2		1	Yes				20-Jun-2003	Arctia villica ssp03	a			Museum Witt Muenchen
Arctia villica angelica	IBLAO1107-14	AOC Lep 01202	AOC Lep 01202	BOLD:ABY6789	AOC Lep 01202	658[0n]	2		1	Yes				10-Jan-2013	Arctia villica angelica	a			Universidad de Murcia, Research Collection Biologia Animal
Arctia villica villica	IBLAO1124-14	AOC Lep 01219	AOC Lep 01219	BOLD:ACP7477	AOC Lep 01219	658[0n]	2		1	Yes				10-Jul-2010	Arctia villica villica	a			Universidad de Murcia, Research Collection Biologia Animal
Arctia villica villica	IBLAO1125-14	AOC Lep 01220	AOC Lep 01220	BOLD:ACP7477	AOC Lep 01220	658[0n]	2		1	Yes				27-Jun-2011	Arctia villica villica	a			Universidad de Murcia, Research Collection Biologia Animal
Arctia villica villica	IBLAO1126-14	AOC Lep 01221	AOC Lep 01221	BOLD:ACP7477	AOC Lep 01221	658[0n]	2		1	Yes				27-Jun-2011	Arctia villica villica	a			Universidad de Murcia, Research Collection Biologia Animal
Arctia villica angelica	IBLAO1127-14	AOC Lep 01222	AOC Lep 01222	BOLD:ABY6789	AOC Lep 01222	658[0n]	2		1	Yes				06-Jun-2013	Arctia villica angelica	a			Universidad de Murcia, Research Collection Biologia Animal
Arctia villica angelica	IBLAO1128-14	AOC Lep 01223	AOC Lep 01223	BOLD:ABY6789	AOC Lep 01223	658[0n]	2		1	Yes				25-Jun-2013	Arctia villica angelica	a			Universidad de Murcia, Research Collection Biologia Animal
Arctia villica konewkaii	IBLAO1188-19
Arctia villica	IBLAO1246-20
Arctia villica	GWOSI563-10	BC ZSM Lep 44409	BC ZSM Lep 44409	BOLD:ACP7520	BC ZSM Lep 44409	658[0n]	2	JN262703	1	Yes				01-Jun-1992	Arctia villica				SNSB, Zoologische Staatssammlung Muenchen
Arctia villica	FBLMZ558-12	BC ZSM Lep 61314	69039:ZSM	BOLD:ACP7520	69039:ZSM	658[0n]	5		1	Yes				24-May-2005	Arctia villica	A			Research Collection of Peter Lichtmannecker
Arctia villica	PHLAC475-10	TLMF Lep 02510		BOLD:ACP7477	1441626	622[0n]	2	JF860050	1	Yes				04-Jun-2010	Arctia villica	A			Tiroler Landesmuseum Ferdinandeum

## Sheet: Hoja2
Taxon	Lat	Lon	BIN	BIN2	COI-5P Seq. Length	GenBank Access	Process ID	Sample ID			Country/Ocean	State/Province	Institution
Arcti2:34ca	46.762	13.029	BOLD:AAC8627	BOLD:AAC8627	658		ABOLA146-14	KLM Lep 01666	1		Austria	Kaernten	Landesmuseum Kaernten
Arctia villica	48.224	15.237	BOLD:AAC8627	BOLD:AAC8627	658		ABOLC051-16	TLMF Lep 20084	1		Austria	Niederoesterreich	Tiroler Landesmuseen
Arctia villica	47.833	16.033	BOLD:AAC8627	BOLD:AAC8627	658		ABOLD441-16	TLMF Lep 21593	1		Austria	Niederoesterreich	Tiroler Landesmuseen
Arctia villica	50.82	-3.818	BOLD:AAC8627	BOLD:AAC8627	658	KX043736	CGUKD205-09	UKLB35A12	2		United Kingdom	Devon	Natural History Museum, London
Arctia villica	52.496	0.85	BOLD:AAC8627	BOLD:AAC8627	658	KX043334	CGUKD277-09	UKLB35G12	2		United Kingdom	Norfolk	Natural History Museum, London
Arctia villica	48.521	13.715	BOLD:AAC8627	BOLD:AAC8627	658		FBLMZ558-12	BC ZSM Lep 61314	1		Germany	Bavaria	Research Collection of Peter Lichtmannecker
Arctia villica	39.9919	15.7931	BOLD:AAC8627	BOLD:AAC8627	658	HM914022	GWORZ116-10	BC ZSM Lep 30757	5		Italy	Basilicata	SNSB, Zoologische Staatssammlung Muenchen
Arctia villica	48.48	13.41	BOLD:AAC8627	BOLD:AAC8627	658	JN262703	GWOSI563-10	BC ZSM Lep 44409	1		Germany	Bavaria	SNSB, Zoologische Staatssammlung Muenchen
Arctia angelica	40.5744	-5.06798	BOLD:ACP7477	BOLD:AAC8627	658		IBLAO1060-14	AOC Lep 01155	2		Spain	Castilla-Leon	Universidad de Murcia, Research Collection Biologia Animal
Arctia angelica	40.5744	-5.06798	BOLD:ACP7477	BOLD:AAC8627	658		IBLAO1061-14	AOC Lep 01156	2		Spain	Castilla-Leon	Universidad de Murcia, Research Collection Biologia Animal
Arctia villica	46.8117	19.9935	BOLD:ACP7520	BOLD:AAC8627	658		IBLAO1063-14	AOC Lep 01158	1		Hungary	Bacs-Kiskun	Universidad de Murcia, Research Collection Biologia Animal
Arctia villica	42.4509	1.1958	BOLD:ACP7477	BOLD:AAC8627	658		IBLAO1073-14	AOC Lep 01168	2		Spain	Catalonia	Universidad de Murcia, Research Collection Biologia Animal
Arctia confluens	39.0314	48.5738	BOLD:ACP7477	BOLD:AAC8627	658		IBLAO1077-14	AOC Lep 01172	12		Azerbaijan	Masally	Museum Witt Muenchen
Arctia confluens	38.8535	48.5258	BOLD:ACP7477	BOLD:AAC8627	658		IBLAO1078-14	AOC Lep 01173	12		Azerbaijan	Lerik	Museum Witt Muenchen
Arctia marchandi	37.5686	43.7594	BOLD:AAC8627	BOLD:AAC8627	658		IBLAO1080-14	AOC Lep 01175	13		Turkey	Hakkari	Museum Witt Muenchen
Arctia villica ssp01	41.5336	47.4238	BOLD:ACP7477	BOLD:AAC8627	658		IBLAO1081-14	AOC Lep 01176	14		Russia	Dagestan Republic	Museum Witt Muenchen
Arctia villica ssp02	41.5625	47.6609	BOLD:ACP7477	BOLD:AAC8627	658		IBLAO1082-14	AOC Lep 01177	15		Russia	Dagestan Republic	Museum Witt Muenchen
Arctia villica ssp03	41.5625	47.6609	BOLD:ACP7477	BOLD:AAC8627	658		IBLAO1083-14	AOC Lep 01178	16		Russia	Dagestan Republic	Museum Witt Muenchen
Arctia villica	40.3262	-1.55529	BOLD:ACP7477	BOLD:AAC8627	658		IBLAO1124-14	AOC Lep 01219	2		Spain	Aragon	Universidad de Murcia, Research Collection Biologia Animal
Arctia villica	43.265	-4.78181	BOLD:ACP7477	BOLD:AAC8627	658		IBLAO1125-14	AOC Lep 01220	2		Spain	Asturias	Universidad de Murcia, Research Collection Biologia Animal
Arctia villica	43.265	-4.78181	BOLD:ACP7477	BOLD:AAC8627	658		IBLAO1126-14	AOC Lep 01221	2		Spain	Asturias	Universidad de Murcia, Research Collection Biologia Animal
Arctia villica	42.74	0.75713	BOLD:ACP7477	BOLD:AAC8627	658		IBLAO553-12	AOC Lep 00648	6		Spain	Catalonia	Universidad de Murcia, Research Collection Biologia Animal
Arctia villica	42.7743	-0.76998	BOLD:ACP7477	BOLD:AAC8627	658		IBLAO951-14	AOC Lep 01046	2		Spain	Aragon	Universidad de Murcia, Research Collection Biologia Animal
Arctia villica	42.7743	-0.76998	BOLD:ACP7477	BOLD:AAC8627	658		IBLAO952-14	AOC Lep 01047	2		Spain	Aragon	Universidad de Murcia, Research Collection Biologia Animal
Arctia villica	46.288	11.201	BOLD:AAC8627	BOLD:AAC8627	658		LEATC649-13	TLMF Lep 12631	2		Italy	Suedtirol	Naturmuseum Suedtirol
Arctia villica	48.5894	16.7511	BOLD:AAC8627	BOLD:AAC8627	599		NOENO403-17	BC_LSNOE_Lep_00403	1		Austria	Niederoesterreich	Research Collection of Wolfgang Stark
Arctia villica	46.428	11.3	BOLD:AAC8627	BOLD:AAC8627	622	JF860050	PHLAC475-10	TLMF Lep 02510	17		Italy	Suedtirol	Tiroler Landesmuseen
Arctia villica	35.501	36.204	BOLD:AAC8627	BOLD:AAC8627	658	HQ684224	VNMB685-08	JDF0083	18	ssp. fulminans	Syria	Aleppo	Museum Witt Muenchen
Arctia villica	42.975	47.502	BOLD:AAC8627	BOLD:AAC8627	658	HQ684223	VNMB686-08	JDF0084	12	ssp. villica	Russia	Dagestan Republic	Museum Witt Muenchen
Arctia villica	41.867	71.933	BOLD:AAC8627	BOLD:AAC8627	658	HQ684222	VNMB687-08	JDF0085	19	ssp. tienshana	Kyrgyzstan	Namagan	Museum Witt Muenchen
Arctia villica	40.22	43.015	BOLD:AAC8627	BOLD:AAC8627	577	HQ684221	VNMB688-08	JDF0086	20	ssp. armenogrusinia	Turkey	Kars	Museum Witt Muenchen
Arctia marchandi	37.575	43.96	BOLD:AAC8627	BOLD:AAC8627	649	HQ684220	VNMB689-08	JDF0087	21		Turkey	Hakkari	Museum Witt Muenchen
Arctia marchandi	37.768	43.972	BOLD:AAC8627	BOLD:AAC8627	658	HQ684219	VNMB690-08	JDF0088	13		Turkey	Hakkari	Museum Witt Muenchen
Arctia confluens	36.5	51.667	BOLD:AAC8628	BOLD:AAC8628	572	HQ684216	VNMB693-08	JDF0091	22		Iran	Mazandaran	Museum Witt Muenchen
Arctia angelica			BOLD:ABY6789	BOLD:ABY6789	658	KX050219	GBMIN80080-17	KX050219	3				Mined from GenBank, NCBI
Arctia angelica	31.1883	-7.8814	BOLD:ABY6789	BOLD:ABY6789	658		IBLAO1058-14	AOC Lep 01153	7		Morocco	Marrakech-Tensift-Al Hauz	Universidad de Murcia, Research Collection Biologia Animal
Arctia angelica	31.1883	-7.8814	BOLD:ABY6789	BOLD:ABY6789	658		IBLAO1059-14	AOC Lep 01154	7		Morocco	Marrakech-Tensift-Al Hauz	Universidad de Murcia, Research Collection Biologia Animal
Arctia angelica	37.8955	-6.70459	BOLD:ABY6789	BOLD:ABY6789	658		IBLAO1067-14	AOC Lep 01162	9		Spain	Andalusia	Universidad de Murcia, Research Collection Biologia Animal
Arctia angelica	36.4618	-5.72453	BOLD:ABY6789	BOLD:ABY6789	658		IBLAO1068-14	AOC Lep 01163	3		Spain	Andalusia	Universidad de Murcia, Research Collection Biologia Animal
Arctia angelica	36.5335	-6.19364	BOLD:ABY6789	BOLD:ABY6789	658		IBLAO1069-14	AOC Lep 01164	3		Spain	Andalusia	Universidad de Murcia, Research Collection Biologia Animal
Arctia angelica	36.5335	-6.19364	BOLD:ABY6789	BOLD:ABY6789	658		IBLAO1070-14	AOC Lep 01165	3		Spain	Andalusia	Universidad de Murcia, Research Collection Biologia Animal
Arctia angelica	38.431	-2.50578	BOLD:ABY6789	BOLD:ABY6789	658		IBLAO1071-14	AOC Lep 01166	9		Spain	Castilla-La Mancha	Universidad de Murcia, Research Collection Biologia Animal
Arctia angelica	38.4529	-2.43736	BOLD:ABY6789	BOLD:ABY6789	658		IBLAO1107-14	AOC Lep 01202	9		Spain	Castilla-La Mancha	Universidad de Murcia, Research Collection Biologia Animal
Arctia angelica	38.0975	-2.38443	BOLD:ABY6789	BOLD:ABY6789	658		IBLAO1127-14	AOC Lep 01222	9		Spain	Castilla-La Mancha	Universidad de Murcia, Research Collection Biologia Animal
Arctia angelica	38.0975	-2.38443	BOLD:ABY6789	BOLD:ABY6789	658		IBLAO1128-14	AOC Lep 01223	9		Spain	Castilla-La Mancha	Universidad de Murcia, Research Collection Biologia Animal
Arctia angelica	37.074	-3.023	BOLD:ABY6789	BOLD:ABY6789	658		IBLAO1246-20	AOC Lap 01238	3		Spain	Andalusia	Universidad de Murcia, Research Collection Biologia Animal
Arctia angelica	37.0781	-3.02081	BOLD:ABY6789	BOLD:ABY6789	658		IBLAO733-12	AOC Lep 00828	3		Spain	Andalusia	Universidad de Murcia, Research Collection Biologia Animal
Arctia angelica	37.0736	-3.02287	BOLD:ABY6789	BOLD:ABY6789	658		IBLAO734-12	AOC Lep 00829	3		Spain	Andalusia	Universidad de Murcia, Research Collection Biologia Animal
Arctia konewkaii			BOLD:ACL5457	BOLD:ACL5457	658	KX050218	GBMIN80081-17	KX050218	4				Mined from GenBank, NCBI
Arctia konewkaii	37.9339	15.0107	BOLD:ACL5457	BOLD:ACL5457	658		IBLAO1074-14	AOC Lep 01169	10		Italy	Sicily	Museum Witt Muenchen
Arctia konewkaii	37.9	14.5833	BOLD:ACL5457	BOLD:ACL5457	658		IBLAO1075-14	AOC Lep 01170	11		Italy	Sicily	Museum Witt Muenchen
Arctia konewkaii	37.8033	13.9957	BOLD:ACL5457	BOLD:ACL5457	658		IBLAO1076-14	AOC Lep 01171	10		Italy	Sicily	Museum Witt Muenchen
Arctia konewkaii	37.9337	15.0075	BOLD:ACL5457	BOLD:ACL5457	635		IBLAO1188-19	ASO Lep 01448	10		Italy	Sicily
Arctia confluens	36.5109	49.2108	BOLD:ACP8428	BOLD:ACP8428	658		IBLAO1064-14	AOC Lep 01159	8		Iran	Zanjan	Universidad de Murcia, Research Collection Biologia Animal
Arctia villica angelica	40.3269	-5.82072			0		IBLAO1062-14	AOC Lep 01157			Spain	Extremadura	Universidad de Murcia, Research Collection Biologia Animal
Arctia confluens	36.31	51.4937			0		IBLAO1065-14	AOC Lep 01160			Iran	Chalus	Universidad de Murcia, Research Collection Biologia Animal
Arctia villica konewkaii	37.6346	14.952			0		IBLAO1066-14	AOC Lep 01161			Italy	Catania	Universidad de Murcia, Research Collection Biologia Animal
Arctia villica angelica	38.431	-2.50578			0		IBLAO1072-14	AOC Lep 01167			Spain	Castilla-La Mancha	Universidad de Murcia, Research Collection Biologia Animal
Arctia flavia							ABOLB543-15
Arctia subnebulosa							GBMIN800073-17
Arctia caja							IBLAO552-12
Arctia festiva							IBLAO1091-14
Arctia laponica							LON720-09
Parasemia plantaginis							LON3806-16

## Sheet: Haplotypes
Taxon		Lat	Lon	BIN1	BIN2	BIN2	COI-5P Seq. Length	GenBank Access	Process ID	Sample ID	Haplotype	Haplotype DNAsp		Country/Ocean	State/Province	Institution
Arctia villica	Arctia villica	46.762	13.029	BOLD:ACP7520	BOLD:AAC8627	BOLD:AAC8627	658		ABOLA146-14	KLM Lep 01666	1	1		Austria	Kaernten	Landesmuseum Kaernten
Arctia villica	Arctia villica	48.224	15.237	BOLD:ACP7520	BOLD:AAC8627	BOLD:AAC8627	658		ABOLC051-16	TLMF Lep 20084	1	1		Austria	Niederoesterreich	Tiroler Landesmuseen
Arctia villica	Arctia villica	47.833	16.033	BOLD:ACP7520	BOLD:AAC8627	BOLD:AAC8627	658		ABOLD441-16	TLMF Lep 21593	1	1		Austria	Niederoesterreich	Tiroler Landesmuseen
Arctia villica	Arctia villica	48.521	13.715	BOLD:ACP7520	BOLD:AAC8627	BOLD:AAC8627	658		FBLMZ558-12	BC ZSM Lep 61314	1	1		Germany	Bavaria	Research Collection of Peter Lichtmannecker
Arctia villica	Arctia villica	48.48	13.41	BOLD:ACP7520	BOLD:AAC8627	BOLD:AAC8627	658	JN262703	GWOSI563-10	BC ZSM Lep 44409	1	1		Germany	Bavaria	SNSB, Zoologische Staatssammlung Muenchen
Arctia villica	Arctia villica	46.8117	19.9935	BOLD:ACP7520	BOLD:AAC8627	BOLD:AAC8627	658		IBLAO1063-14	AOC Lep 01158	1	1		Hungary	Bacs-Kiskun	Universidad de Murcia, Research Collection Biologia Animal
Arctia villica	Arctia villica	48.5894	16.7511	BOLD:ACP7520	BOLD:AAC8627	BOLD:AAC8627	599		NOENO403-17	BC_LSNOE_Lep_00403	1	1		Austria	Niederoesterreich	Research Collection of Wolfgang Stark
Arctia villica	Arctia villica	36.906	22.275	BOLD:ACP7520	BOLD:AAC8627	BOLD:AAC8627	658		LEASW136-19	TLMF Lep 27956	7	2		Greece	Peloponnese	Tiroler Landesmuseen
Arctia villica	Arctia marchandi	35.501	36.204	BOLD:ACP7520	BOLD:AAC8627	BOLD:AAC8627	658	HQ684224	VNMB685-08	JDF0083	10	3	ssp. fulminans	Syria	Aleppo	Museum Witt Muenchen
Arctia marchandi	Arctia marchandi	37.5686	43.7594	BOLD:AAC8627	BOLD:AAC8627	BOLD:AAC8627	658		IBLAO1080-14	AOC Lep 01175	8	4		Turkey	Hakkari	Museum Witt Muenchen
Arctia marchandi	Arctia marchandi	37.768	43.972	BOLD:AAC8627	BOLD:AAC8627	BOLD:AAC8627	658	HQ684219	VNMB690-08	JDF0088	8	4		Turkey	Hakkari	Museum Witt Muenchen
Arctia marchandi	Arctia marchandi	37.575	43.96	BOLD:AAC8627	BOLD:AAC8627	BOLD:AAC8627	649	HQ684220	VNMB689-08	JDF0087	9	5		Turkey	Hakkari	Museum Witt Muenchen
Arctia villica	Arctia villica	50.82	-3.818	BOLD:AAC8627	BOLD:AAC8627	BOLD:AAC8627	658	KX043736	CGUKD205-09	UKLB35A12	2	6		United Kingdom	Devon	Natural History Museum, London
Arctia villica	Arctia villica	52.496	0.85	BOLD:AAC8627	BOLD:AAC8627	BOLD:AAC8627	658	KX043334	CGUKD277-09	UKLB35G12	2	6		United Kingdom	Norfolk	Natural History Museum, London
Arctia angelica	Arctia angelica	40.5744	-5.06798	BOLD:ACP7477	BOLD:AAC8627	BOLD:AAC8627	658		IBLAO1060-14	AOC Lep 01155	2	6		Spain	Castilla-Leon	Universidad de Murcia, Research Collection Biologia Animal
Arctia angelica	Arctia angelica	40.5744	-5.06798	BOLD:ACP7477	BOLD:AAC8627	BOLD:AAC8627	658		IBLAO1061-14	AOC Lep 01156	2	6		Spain	Castilla-Leon	Universidad de Murcia, Research Collection Biologia Animal
Arctia villica	Arctia villica	42.4509	1.1958	BOLD:ACP7477	BOLD:AAC8627	BOLD:AAC8627	658		IBLAO1073-14	AOC Lep 01168	2	6		Spain	Catalonia	Universidad de Murcia, Research Collection Biologia Animal
Arctia villica	Arctia villica	40.3262	-1.55529	BOLD:ACP7477	BOLD:AAC8627	BOLD:AAC8627	658		IBLAO1124-14	AOC Lep 01219	2	6		Spain	Aragon	Universidad de Murcia, Research Collection Biologia Animal
Arctia villica	Arctia villica	43.265	-4.78181	BOLD:ACP7477	BOLD:AAC8627	BOLD:AAC8627	658		IBLAO1125-14	AOC Lep 01220	2	6		Spain	Asturias	Universidad de Murcia, Research Collection Biologia Animal
Arctia villica	Arctia villica	43.265	-4.78181	BOLD:ACP7477	BOLD:AAC8627	BOLD:AAC8627	658		IBLAO1126-14	AOC Lep 01221	2	6		Spain	Asturias	Universidad de Murcia, Research Collection Biologia Animal
Arctia villica	Arctia villica	42.7743	-0.76998	BOLD:ACP7477	BOLD:AAC8627	BOLD:AAC8627	658		IBLAO951-14	AOC Lep 01046	2	6		Spain	Aragon	Universidad de Murcia, Research Collection Biologia Animal
Arctia villica	Arctia villica	42.7743	-0.76998	BOLD:ACP7477	BOLD:AAC8627	BOLD:AAC8627	658		IBLAO952-14	AOC Lep 01047	2	6		Spain	Aragon	Universidad de Murcia, Research Collection Biologia Animal
Arctia villica	Arctia villica	46.288	11.201	BOLD:AAC8627	BOLD:AAC8627	BOLD:AAC8627	658		LEATC649-13	TLMF Lep 12631	2	6		Italy	Suedtirol	Naturmuseum Suedtirol
Arctia villica	Arctia villica	39.9919	15.7931	BOLD:AAC8627	BOLD:AAC8627	BOLD:AAC8627	658	HM914022	GWORZ116-10	BC ZSM Lep 30757	3	7		Italy	Basilicata	SNSB, Zoologische Staatssammlung Muenchen
Arctia villica	Arctia villica	42.74	0.75713	BOLD:ACP7477	BOLD:AAC8627	BOLD:AAC8627	658		IBLAO553-12	AOC Lep 00648	4	8		Spain	Catalonia	Universidad de Murcia, Research Collection Biologia Animal
Arctia villica	Arctia villica	46.428	11.3	BOLD:AAC8627	BOLD:AAC8627	BOLD:AAC8627	622	JF860050	PHLAC475-10	TLMF Lep 02510	5	9		Italy	Suedtirol	Tiroler Landesmuseen
Arctia villica	Arctia villica	40.22	43.015	BOLD:AAC8627	BOLD:AAC8627	BOLD:AAC8627	577	HQ684221	VNMB688-08	JDF0086	6	10	ssp. armenogrusinia	Turkey	Kars	Museum Witt Muenchen
Arctia confluens	Arctia confluens	39.0314	48.5738	BOLD:ACP7477	BOLD:AAC8627	BOLD:AAC8627	658		IBLAO1077-14	AOC Lep 01172	11	11		Azerbaijan	Masally	Museum Witt Muenchen
Arctia confluens	Arctia confluens	38.8535	48.5258	BOLD:ACP7477	BOLD:AAC8627	BOLD:AAC8627	658		IBLAO1078-14	AOC Lep 01173	11	11		Azerbaijan	Lerik	Museum Witt Muenchen
Arctia villica	Arctia confluens	42.975	47.502	BOLD:AAC8627	BOLD:AAC8627	BOLD:AAC8627	658	HQ684223	VNMB686-08	JDF0084	11	11	ssp. villica	Russia	Dagestan Republic	Museum Witt Muenchen
Arctia villica ssp02	Arctia confluens	41.5625	47.6609	BOLD:ACP7477	BOLD:AAC8627	BOLD:AAC8627	658		IBLAO1082-14	AOC Lep 01177	13	12		Russia	Dagestan Republic	Museum Witt Muenchen
Arctia villica ssp01	Arctia confluens	41.5336	47.4238	BOLD:ACP7477	BOLD:AAC8627	BOLD:AAC8627	658		IBLAO1081-14	AOC Lep 01176	12	13		Russia	Dagestan Republic	Museum Witt Muenchen
Arctia villica ssp03	Arctia confluens	41.5625	47.6609	BOLD:ACP7477	BOLD:AAC8627	BOLD:AAC8627	658		IBLAO1083-14	AOC Lep 01178	14	14		Russia	Dagestan Republic	Museum Witt Muenchen
Arctia villica	Arctia confluens	41.867	71.933	BOLD:AAC8627	BOLD:AAC8627	BOLD:AAC8627	658	HQ684222	VNMB687-08	JDF0085	15	15	ssp. tienshana	Kyrgyzstan	Namagan	Museum Witt Muenchen
Arctia confluens	Arctia confluens	36.5109	49.2108	BOLD:ACP8428	BOLD:ACP8428	BOLD:AAC8627	658		IBLAO1064-14	AOC Lep 01159	17	16		Iran	Zanjan	Universidad de Murcia, Research Collection Biologia Animal
Arctia angelica	Arctia angelica			BOLD:ABY6789	BOLD:ABY6789	BOLD:ABY6789	658	KX050219	GBMIN80080-17	KX050219	18	17				Mined from GenBank, NCBI
Arctia angelica	Arctia angelica	36.4618	-5.72453	BOLD:ABY6789	BOLD:ABY6789	BOLD:ABY6789	658		IBLAO1068-14	AOC Lep 01163	18	17		Spain	Andalusia	Universidad de Murcia, Research Collection Biologia Animal
Arctia angelica	Arctia angelica	36.5335	-6.19364	BOLD:ABY6789	BOLD:ABY6789	BOLD:ABY6789	658		IBLAO1069-14	AOC Lep 01164	18	17		Spain	Andalusia	Universidad de Murcia, Research Collection Biologia Animal
Arctia angelica	Arctia angelica	36.5335	-6.19364	BOLD:ABY6789	BOLD:ABY6789	BOLD:ABY6789	658		IBLAO1070-14	AOC Lep 01165	18	17		Spain	Andalusia	Universidad de Murcia, Research Collection Biologia Animal
Arctia angelica	Arctia angelica	37.074	-3.023	BOLD:ABY6789	BOLD:ABY6789	BOLD:ABY6789	658		IBLAO1246-20	AOC Lap 01238	18	17		Spain	Andalusia	Universidad de Murcia, Research Collection Biologia Animal
Arctia angelica	Arctia angelica	37.0781	-3.02081	BOLD:ABY6789	BOLD:ABY6789	BOLD:ABY6789	658		IBLAO733-12	AOC Lep 00828	18	17		Spain	Andalusia	Universidad de Murcia, Research Collection Biologia Animal
Arctia angelica	Arctia angelica	37.0736	-3.02287	BOLD:ABY6789	BOLD:ABY6789	BOLD:ABY6789	658		IBLAO734-12	AOC Lep 00829	18	17		Spain	Andalusia	Universidad de Murcia, Research Collection Biologia Animal
Arctia angelica	Arctia angelica	37.8955	-6.70459	BOLD:ABY6789	BOLD:ABY6789	BOLD:ABY6789	658		IBLAO1067-14	AOC Lep 01162	20	18		Spain	Andalusia	Universidad de Murcia, Research Collection Biologia Animal
Arctia angelica	Arctia angelica	38.431	-2.50578	BOLD:ABY6789	BOLD:ABY6789	BOLD:ABY6789	658		IBLAO1071-14	AOC Lep 01166	20	18		Spain	Castilla-La Mancha	Universidad de Murcia, Research Collection Biologia Animal
Arctia angelica	Arctia angelica	38.4529	-2.43736	BOLD:ABY6789	BOLD:ABY6789	BOLD:ABY6789	658		IBLAO1107-14	AOC Lep 01202	20	18		Spain	Castilla-La Mancha	Universidad de Murcia, Research Collection Biologia Animal
Arctia angelica	Arctia angelica	38.0975	-2.38443	BOLD:ABY6789	BOLD:ABY6789	BOLD:ABY6789	658		IBLAO1127-14	AOC Lep 01222	20	18		Spain	Castilla-La Mancha	Universidad de Murcia, Research Collection Biologia Animal
Arctia angelica	Arctia angelica	38.0975	-2.38443	BOLD:ABY6789	BOLD:ABY6789	BOLD:ABY6789	658		IBLAO1128-14	AOC Lep 01223	20	18		Spain	Castilla-La Mancha	Universidad de Murcia, Research Collection Biologia Animal
Arctia angelica	Arctia angelica	31.1883	-7.8814	BOLD:ABY6789	BOLD:ABY6789	BOLD:ABY6789	658		IBLAO1058-14	AOC Lep 01153	19	19		Morocco	Marrakech-Tensift-Al Hauz	Universidad de Murcia, Research Collection Biologia Animal
Arctia angelica	Arctia angelica	31.1883	-7.8814	BOLD:ABY6789	BOLD:ABY6789	BOLD:ABY6789	658		IBLAO1059-14	AOC Lep 01154	19	19		Morocco	Marrakech-Tensift-Al Hauz	Universidad de Murcia, Research Collection Biologia Animal
Arctia konewkaii	Arctia konewkaii			BOLD:ACL5457	BOLD:ACL5457	BOLD:ACL5457	658	KX050218	GBMIN80081-17	KX050218	21	20				Mined from GenBank, NCBI
Arctia konewkaii	Arctia konewkaii	37.9339	15.0107	BOLD:ACL5457	BOLD:ACL5457	BOLD:ACL5457	658		IBLAO1074-14	AOC Lep 01169	22	21		Italy	Sicily	Museum Witt Muenchen
Arctia konewkaii	Arctia konewkaii	37.8033	13.9957	BOLD:ACL5457	BOLD:ACL5457	BOLD:ACL5457	658		IBLAO1076-14	AOC Lep 01171	22	21		Italy	Sicily	Museum Witt Muenchen
Arctia konewkaii	Arctia konewkaii	37.9337	15.0075	BOLD:ACL5457	BOLD:ACL5457	BOLD:ACL5457	635		IBLAO1188-19	ASO Lep 01448	22	21		Italy	Sicily
Arctia konewkaii	Arctia konewkaii	37.9	14.5833	BOLD:ACL5457	BOLD:ACL5457	BOLD:ACL5457	658		IBLAO1075-14	AOC Lep 01170	23	22		Italy	Sicily	Museum Witt Muenchen
Arctia confluens	Arctia confluens	36.5	51.667	BOLD:AAC8628	BOLD:AAC8628	BOLD:AAC8628	572	HQ684216	VNMB693-08	JDF0091	16	23		Iran	Mazandaran	Museum Witt Muenchen
Arctia villica angelica	Arctia villica angelica	40.3269	-5.82072				0		IBLAO1062-14	AOC Lep 01157				Spain	Extremadura	Universidad de Murcia, Research Collection Biologia Animal
Arctia confluens	Arctia confluens	36.31	51.4937				0		IBLAO1065-14	AOC Lep 01160				Iran	Chalus	Universidad de Murcia, Research Collection Biologia Animal
Arctia villica konewkaii	Arctia villica konewkaii	37.6346	14.952				0		IBLAO1066-14	AOC Lep 01161				Italy	Catania	Universidad de Murcia, Research Collection Biologia Animal
Arctia villica angelica	Arctia villica angelica	38.431	-2.50578				0		IBLAO1072-14	AOC Lep 01167				Spain	Castilla-La Mancha	Universidad de Murcia, Research Collection Biologia Animal
				7	5	4

## Sheet: Hoja3
Nb of species	asap-score	P-val (rank)		W (rank)	Treshold dist.	Text	Histogram of distances [save]	Ranked distances [save]
23	4.50		2.48e-02 (1)	1.56e-05 (8)	0.000761	list csv
13	4.50		5.07e-01 (5)	4.10e-05 (4)	0.002283	list csv
11	2.00		1.64e-01 (2)	7.46e-05 (2)	0.003809	list csv
* 9	2.50		3.17e-01 (4)	1.23e-04 (1)	0.006105	list csv
* 8	3.00		1.76e-01 (3)	6.77e-05 (3)	0.008406	list csv
* 6	6.50		9.46e-01 (8)	3.65e-05 (5)	0.009944	list csv
* 4	6.50		9.26e-01 (7)	2.47e-05 (6)	0.014588	list csv
* 3	6.50		9.22e-01 (6)	2.28e-05 (7)	0.021591	list csv

## Sheet: Taxonomy
Project:	Arctia villica			User :	Antonio S. Ortiz
Created :	30-October-2017
Sample ID	Phylum	Class	Order	Family	Subfamily	Tribe	Genus	Species	Subspecies	Identifier	Identifier email	Identification method	Taxonomy Notes
AOC Lep 00648	Arthropoda	Insecta	Lepidoptera	Erebidae	Arctiinae		Arctia	Arctia villica	Arctia villica villica	Antonio S. Ortiz	aortiz@um.es
AOC Lep 00828	Arthropoda	Insecta	Lepidoptera	Erebidae	Arctiinae		Arctia	Arctia villica	Arctia villica angelica	Antonio S. Ortiz	aortiz@um.es
AOC Lep 00829	Arthropoda	Insecta	Lepidoptera	Erebidae	Arctiinae		Arctia	Arctia villica	Arctia villica angelica	Antonio S. Ortiz	aortiz@um.es
AOC Lep 01046	Arthropoda	Insecta	Lepidoptera	Erebidae	Arctiinae		Arctia	Arctia villica	Arctia villica villica	Antonio S. Ortiz	aortiz@um.es
AOC Lep 01047	Arthropoda	Insecta	Lepidoptera	Erebidae	Arctiinae		Arctia	Arctia villica	Arctia villica villica	Antonio S. Ortiz	aortiz@um.es
AOC Lep 01153	Arthropoda	Insecta	Lepidoptera	Erebidae	Arctiinae		Arctia	Arctia villica	Arctia villica angelica	Ramon Macia	rmacia@teleline.es
AOC Lep 01154	Arthropoda	Insecta	Lepidoptera	Erebidae	Arctiinae		Arctia	Arctia villica	Arctia villica angelica	Ramon Macia	rmacia@teleline.es
AOC Lep 01155	Arthropoda	Insecta	Lepidoptera	Erebidae	Arctiinae		Arctia	Arctia villica	Arctia villica angelica	Ramon Macia	rmacia@teleline.es
AOC Lep 01156	Arthropoda	Insecta	Lepidoptera	Erebidae	Arctiinae		Arctia	Arctia villica	Arctia villica angelica	Ramon Macia	rmacia@teleline.es
AOC Lep 01157	Arthropoda	Insecta	Lepidoptera	Erebidae	Arctiinae		Arctia	Arctia villica	Arctia villica angelica	Ramon Macia	rmacia@teleline.es
AOC Lep 01158	Arthropoda	Insecta	Lepidoptera	Erebidae	Arctiinae		Arctia	Arctia villica	Arctia villica villica	Ramon Macia	rmacia@teleline.es
AOC Lep 01159	Arthropoda	Insecta	Lepidoptera	Erebidae	Arctiinae		Arctia	Arctia confluens		Ramon Macia	rmacia@teleline.es
AOC Lep 01160	Arthropoda	Insecta	Lepidoptera	Erebidae	Arctiinae		Arctia	Arctia confluens		Ramon Macia	rmacia@teleline.es
AOC Lep 01161	Arthropoda	Insecta	Lepidoptera	Erebidae	Arctiinae		Arctia	Arctia villica	Arctia villica konewkaii	Ramon Macia	rmacia@teleline.es
AOC Lep 01162	Arthropoda	Insecta	Lepidoptera	Erebidae	Arctiinae		Arctia	Arctia villica	Arctia villica angelica	Antonio S. Ortiz	aortiz@um.es
AOC Lep 01163	Arthropoda	Insecta	Lepidoptera	Erebidae	Arctiinae		Arctia	Arctia villica	Arctia villica angelica	Antonio S. Ortiz	aortiz@um.es
AOC Lep 01164	Arthropoda	Insecta	Lepidoptera	Erebidae	Arctiinae		Arctia	Arctia villica	Arctia villica angelica	Antonio S. Ortiz	aortiz@um.es
AOC Lep 01165	Arthropoda	Insecta	Lepidoptera	Erebidae	Arctiinae		Arctia	Arctia villica	Arctia villica angelica	Antonio S. Ortiz	aortiz@um.es
AOC Lep 01166	Arthropoda	Insecta	Lepidoptera	Erebidae	Arctiinae		Arctia	Arctia villica	Arctia villica angelica	Antonio S. Ortiz	aortiz@um.es
AOC Lep 01167	Arthropoda	Insecta	Lepidoptera	Erebidae	Arctiinae		Arctia	Arctia villica	Arctia villica angelica	Antonio S. Ortiz	aortiz@um.es
AOC Lep 01168	Arthropoda	Insecta	Lepidoptera	Erebidae	Arctiinae		Arctia	Arctia villica	Arctia villica villica	Antonio S. Ortiz	aortiz@um.es
AOC Lep 01169	Arthropoda	Insecta	Lepidoptera	Erebidae	Arctiinae		Arctia	Arctia villica	Arctia villica konewkaii	Josef De freina	defreina.j@online.de
AOC Lep 01170	Arthropoda	Insecta	Lepidoptera	Erebidae	Arctiinae		Arctia	Arctia villica	Arctia villica konewkaii	Josef De freina	defreina.j@online.de
AOC Lep 01171	Arthropoda	Insecta	Lepidoptera	Erebidae	Arctiinae		Arctia	Arctia villica	Arctia villica konewkaii	Josef De freina	defreina.j@online.de
AOC Lep 01172	Arthropoda	Insecta	Lepidoptera	Erebidae	Arctiinae		Arctia	Arctia confluens		Josef De freina	defreina.j@online.de
AOC Lep 01173	Arthropoda	Insecta	Lepidoptera	Erebidae	Arctiinae		Arctia	Arctia confluens		Josef De freina	defreina.j@online.de
AOC Lep 01174	Arthropoda	Insecta	Lepidoptera	Erebidae	Arctiinae		Arctia	Arctia marchandi		Josef De freina	defreina.j@online.de
AOC Lep 01175	Arthropoda	Insecta	Lepidoptera	Erebidae	Arctiinae		Arctia	Arctia marchandi		Josef De freina	defreina.j@online.de
AOC Lep 01176	Arthropoda	Insecta	Lepidoptera	Erebidae	Arctiinae		Arctia	Arctia villica ssp01		Josef De freina	defreina.j@online.de
AOC Lep 01177	Arthropoda	Insecta	Lepidoptera	Erebidae	Arctiinae		Arctia	Arctia villica ssp02		Josef De freina	defreina.j@online.de
AOC Lep 01178	Arthropoda	Insecta	Lepidoptera	Erebidae	Arctiinae		Arctia	Arctia villica ssp03		Josef De freina	defreina.j@online.de
AOC Lep 01202	Arthropoda	Insecta	Lepidoptera	Erebidae	Arctiinae		Arctia	Arctia villica	Arctia villica angelica	Antonio S. Ortiz	aortiz@um.es
AOC Lep 01219	Arthropoda	Insecta	Lepidoptera	Erebidae	Arctiinae		Arctia	Arctia villica	Arctia villica villica	Antonio S. Ortiz	aortiz@um.es
AOC Lep 01220	Arthropoda	Insecta	Lepidoptera	Erebidae	Arctiinae		Arctia	Arctia villica	Arctia villica villica	Antonio S. Ortiz	aortiz@um.es
AOC Lep 01221	Arthropoda	Insecta	Lepidoptera	Erebidae	Arctiinae		Arctia	Arctia villica	Arctia villica villica	Antonio S. Ortiz	aortiz@um.es
AOC Lep 01222	Arthropoda	Insecta	Lepidoptera	Erebidae	Arctiinae		Arctia	Arctia villica	Arctia villica angelica	Antonio S. Ortiz	aortiz@um.es
AOC Lep 01223	Arthropoda	Insecta	Lepidoptera	Erebidae	Arctiinae		Arctia	Arctia villica	Arctia villica angelica	Antonio S. Ortiz	aortiz@um.es
BC ZSM Lep 44409	Arthropoda	Insecta	Lepidoptera	Erebidae	Arctiinae		Arctia	Arctia villica		Axel Hausmann	axel.hausmann@zsm.mwn.de
BC ZSM Lep 61314	Arthropoda	Insecta	Lepidoptera	Erebidae	Arctiinae		Arctia	Arctia villica		Andreas Segerer	andreas.segerer@zsm.mwn.de
TLMF Lep 02510	Arthropoda	Insecta	Lepidoptera	Erebidae	Arctiinae		Arctia	Arctia villica		Peter Huemer	p.huemer@tiroler-landesmuseen.at

## Sheet: Specimen Details
Project:	Arctia villica			User :	Antonio S. Ortiz
Created :	30-October-2017
Sample ID	Sex	Reproduction	Life Stage	Extra Info	Notes	Voucher Status	Tissue Descriptor	External URLs	Associated Taxa	Associated Specimens
AOC Lep 00648	M	S	A
AOC Lep 00828	M	S	A
AOC Lep 00829	M	S	A
AOC Lep 01046	M	S	a
AOC Lep 01047	M	S	a
AOC Lep 01153	M	S	a
AOC Lep 01154	M	S	a
AOC Lep 01155	M	S	a
AOC Lep 01156	M	S	a
AOC Lep 01157	M	S	a
AOC Lep 01158	M	S	a
AOC Lep 01159	M	S	a
AOC Lep 01160	M	S	a
AOC Lep 01161	M	S	a
AOC Lep 01162	M	S	a
AOC Lep 01163	M	S	a
AOC Lep 01164	M	S	a
AOC Lep 01165	M	S	a
AOC Lep 01166	M	S	a
AOC Lep 01167	M	S	a
AOC Lep 01168	M	S	a
AOC Lep 01169	M	S	a
AOC Lep 01170	M	S	a
AOC Lep 01171	M	S	a
AOC Lep 01172	M	S	a
AOC Lep 01173	M	S	a
AOC Lep 01174	M	S	a
AOC Lep 01175	M	S	a
AOC Lep 01176	M	S	a
AOC Lep 01177	M	S	a
AOC Lep 01178	M	S	a
AOC Lep 01202	M	S	a
AOC Lep 01219	M	S	a
AOC Lep 01220	M	S	a
AOC Lep 01221	M	S	a
AOC Lep 01222	M	S	a
AOC Lep 01223	M	S	a
BC ZSM Lep 44409
BC ZSM Lep 61314	M	S	A
TLMF Lep 02510		S	A

## Sheet: CollectionData
Sample ID	Lat	Lon	Collectors	Country/Ocean	State/Province	Region	Sector	Exact Site	Elev	Collection Date	Depth	Elevation Precision	Depth Precision	GPS Source	Coordinate Accuracy	Event Time	Collection Date Accuracy	Habitat	Sampling Protocol	Collection Notes	Site Code	Collection Event ID
AOC Lep 00648	42.74	0.75713	J.J. Guerrero	Spain	Catalonia	Lleida		Valle de Aran	960	09-Jul-2010
AOC Lep 00828	37.0781	-3.02081	A.S. Ortiz	Spain	Andalusia	Almeria		La Ragua	1790	09-Jul-2011
AOC Lep 00829	37.0736	-3.02287	A.S. Ortiz	Spain	Andalusia	Almeria		La Ragua	1840	09-Jul-2011
AOC Lep 01046	42.7743	-0.76998	J.J. Guerrero	Spain	Aragon	Huesca	Aragon	Siresa	1055	05-Jul-2010
AOC Lep 01047	42.7743	-0.76998	J.J. Guerrero	Spain	Aragon	Huesca	Aragon	Siresa	1055	05-Jul-2010
AOC Lep 01153	31.1883	-7.8814	R. Macia	Morocco	Marrakech-Tensift-Al Hauz	Marrakech-Tensift-Al Hauz		Oukaimeden	2200	17-Jun-2010
AOC Lep 01154	31.1883	-7.8814	R. Macia	Morocco	Marrakech-Tensift-Al Hauz	Marrakech-Tensift-Al Hauz		Oukaimeden	2200	17-Jun-2010
AOC Lep 01155	40.5744	-5.06798	R. Macia	Spain	Castilla-Leon	Avila	Castilla-Leon	Amavida	1424	11-Jun-2011
AOC Lep 01156	40.5744	-5.06798	R. Macia	Spain	Castilla-Leon	Avila	Castilla-Leon	Amavida	1424	11-Jun-2011
AOC Lep 01157	40.3269	-5.82072	R. Macia	Spain	Extremadura	Caceres	Extremadura	Sierra Candelario	1140	08-Jun-1999
AOC Lep 01158	46.8117	19.9935	A. Szabo	Hungary	Bacs-Kiskun			Tiszaalpar	86	24-May-2009
AOC Lep 01159	36.5109	49.2108	B. Benedek	Iran	Zanjan			Sorkhed Dizaj	2150	10-Jun-2010
AOC Lep 01160	36.31	51.4937	V. Gurko	Iran	Chalus	Chalus		Alborz Mountains	1800	10-Jul-2009
AOC Lep 01161	37.6346	14.952	R. Macia	Italy	Catania	Ragalna	Catania	Etna	830	15-May-2008
AOC Lep 01162	37.8955	-6.70459	C. Antonietty	Spain	Andalusia	Huelva	Andalucia	Castano de Robledo	740	12-May-2011
AOC Lep 01163	36.4618	-5.72453	C. Antonietty	Spain	Andalusia	Cadiz	Andalucia	Alcala de los Gazules	91	14-May-2013
AOC Lep 01164	36.5335	-6.19364	C. Antonietty	Spain	Andalusia	Cadiz	Andalucia	Puerto Real	6	27-Mar-2009
AOC Lep 01165	36.5335	-6.19364	C. Antonietty	Spain	Andalusia	Cadiz	Andalucia	Puerto Real	6	27-Mar-2009
AOC Lep 01166	38.431	-2.50578	M. Garre	Spain	Castilla-La Mancha	Castilla-La Mancha		Riopar	970	18-Jun-2004
AOC Lep 01167	38.431	-2.50578	M. Garre	Spain	Castilla-La Mancha	Castilla-La Mancha		Riopar	970	18-Jun-2004
AOC Lep 01168	42.4509	1.1958	M. Garre	Spain	Catalonia	Lerida	Catalonia	Rubio-Soriguera	1485	12-Aug-2009
AOC Lep 01169	37.9339	15.0107	G. Leotta	Italy	Sicily	Messina	Sicily	Roccella Valdemone	750	13-Jun-2004
AOC Lep 01170	37.9	14.5833	U. Nardelli	Italy	Sicily	Chiusitta	Sicily	Refugio Forestale Nebrodi	1350	10-May-2003
AOC Lep 01171	37.8033	13.9957	I. Sparacio	Italy	Sicily	Palermo	Sicily	Polizzi Generosa	900	15-Jul-2003
AOC Lep 01172	39.0314	48.5738	V. Tikhonov	Azerbaijan	Masally	Masally		Masalli	12	10-Jun-2005
AOC Lep 01173	38.8535	48.5258	V. Tikhonov	Azerbaijan	Lerik			Lerik	800	03-Jun-2005
AOC Lep 01174	36.8083	48.8146	P. Gyulai	Iran	Zanyan	Zanyan		Zanjan	2350	14-Jun-2005
AOC Lep 01175	37.5686	43.7594	B. Benedek	Turkey	Hakkari			Hakkari	1700	12-Jun-2004
AOC Lep 01176	41.5336	47.4238	V. Tikhonov	Russia	Dagestan Republic	Rutulskyi		Rutul	1330	28-May-2005
AOC Lep 01177	41.5625	47.6609	V. Tikhonov	Russia	Dagestan Republic	Rutulskyi		Rutul	2831	20-Jun-2003
AOC Lep 01178	41.5625	47.6609	V. Tikhonov	Russia	Dagestan Republic	Rutulskyi		Rutul	2831	20-Jun-2003
AOC Lep 01202	38.4529	-2.43736	P. Valero	Spain	Castilla-La Mancha	Castilla-La Mancha		Riopar	1065	10-Jan-2013
AOC Lep 01219	40.3262	-1.55529	J.J. Guerrero	Spain	Aragon	Teruel	Aragon	Moscardon	1500	10-Jul-2010
AOC Lep 01220	43.265	-4.78181	J.J. Guerrero	Spain	Asturias	Asturias		Tielve	650	27-Jun-2011
AOC Lep 01221	43.265	-4.78181	J.J. Guerrero	Spain	Asturias	Asturias		Tielve	650	27-Jun-2011
AOC Lep 01222	38.0975	-2.38443	J.J. Guerrero	Spain	Castilla-La Mancha	Castilla-La Mancha		Nerpio	1420	06-Jun-2013
AOC Lep 01223	38.0975	-2.38443	J.J. Guerrero	Spain	Castilla-La Mancha	Castilla-La Mancha		Nerpio	1420	25-Jun-2013
BC ZSM Lep 44409	48.48	13.41	Sage	Germany	Bavaria	Niederbayern	Passau	6 km unterh. Passau	320	01-Jun-1992
BC ZSM Lep 61314	48.521	13.715	Peter Lichtmannecker	Germany	Bavaria	Niederbayern	Passau	Untergriesbach, Jochenstein/Leiten	395	24-May-2005
TLMF Lep 02510	46.428	11.3	Huemer P.	Italy	South Tyrol	Suedtirol		Montiggl/ Kleiner Priol	643	04-Jun-2010

## Sheet: Gendiff
	Aangelica	Aconfluens	Akonewkaii	Amarchandi	Avillica01
Aangelica
Aconfluens	2.7
Akonewkaii	3.2	3.5
Amarchandi	2.2	1.8	2.7
Avillica01	2.4	1.9	3.3	1.3
Avillica02	2.4	1.5	3	1.4	1.5
	Aconfluens	Amarchandi	Avillica01
Aconfluens
Amarchandi	1.8
Avillica01	1.9	1.3
Avillica02	1.5	1.4	1.5

## Sheet: Gen diff total
	ABOLA146-14	ABOLC051-16	ABOLD441-16	FBLMZ558-12	GWOSI563-10	IBLAO1063-14	NOENO403-17	LEASW136-19	VNMB685-08	IBLAO1080-14	VNMB690-08	VNMB689-08	CGUKD205-09	CGUKD277-09	IBLAO951-14	IBLAO952-14	IBLAO1060-14	IBLAO1061-14	IBLAO1073-14	IBLAO1124-14	IBLAO1126-14	LEATC649-13	GWORZ116-10	IBLAO553-12	PHLAC475-10	VNMB688-08	IBLAO1077-14	IBLAO1078-14	VNMB686-08	IBLAO1082-14	IBLAO1081-14	IBLAO1083-14	VNMB687-08	IBLAO1064-14	GBMIN80080-17	IBLAO733-12	IBLAO734-12	IBLAO1068-14	IBLAO1069-14	IBLAO1070-14	IBLAO1246-20	IBLAO1067-14	IBLAO1071-14	IBLAO1107-14	IBLAO1127-14	IBLAO1128-14	IBLAO1058-14	IBLAO1059-14	GBMIN80081-17
ABOLA146-14		100000	100000	100000	100000	100000	100000	99544	98936	98632	98632	98632	98784	98784	98784	98784	98784	98784	98784	98784	98784	98784	98632	98632	98632	98632	98328	98328	98328	98176	98024	98024	98176	98328	97872	97872	97872	97872	97872	97872	97872	97720	97720	97720	97720	97720	97568	97568	96809
ABOLC051-16	100000		100000	100000	100000	100000	100000	99544	98936	98632	98632	98632	98784	98784	98784	98784	98784	98784	98784	98784	98784	98784	98632	98632	98632	98632	98328	98328	98328	98176	98024	98024	98176	98328	97872	97872	97872	97872	97872	97872	97872	97720	97720	97720	97720	97720	97568	97568	96809
ABOLD441-16	100000	100000		100000	100000	100000	100000	99544	98936	98632	98632	98632	98784	98784	98784	98784	98784	98784	98784	98784	98784	98784	98632	98632	98632	98632	98328	98328	98328	98176	98024	98024	98176	98328	97872	97872	97872	97872	97872	97872	97872	97720	97720	97720	97720	97720	97568	97568	96809
FBLMZ558-12	100000	100000	100000		100000	100000	100000	99544	98936	98632	98632	98632	98784	98784	98784	98784	98784	98784	98784	98784	98784	98784	98632	98632	98632	98632	98328	98328	98328	98176	98024	98024	98176	98328	97872	97872	97872	97872	97872	97872	97872	97720	97720	97720	97720	97720	97568	97568	96809
GWOSI563-10	100000	100000	100000	100000		100000	100000	99544	98936	98632	98632	98632	98784	98784	98784	98784	98784	98784	98784	98784	98784	98784	98632	98632	98632	98632	98328	98328	98328	98176	98024	98024	98176	98328	97872	97872	97872	97872	97872	97872	97872	97720	97720	97720	97720	97720	97568	97568	96809
IBLAO1063-14	100000	100000	100000	100000	100000		100000	99544	98936	98632	98632	98632	98784	98784	98784	98784	98784	98784	98784	98784	98784	98784	98632	98632	98632	98632	98328	98328	98328	98176	98024	98024	98176	98328	97872	97872	97872	97872	97872	97872	97872	97720	97720	97720	97720	97720	97568	97568	96809
NOENO403-17	100000	100000	100000	100000	100000	100000		99544	98936	98632	98632	98632	98784	98784	98784	98784	98784	98784	98784	98784	98784	98784	98632	98632	98632	98632	98328	98328	98328	98176	98024	98024	98176	98328	97872	97872	97872	97872	97872	97872	97872	97720	97720	97720	97720	97720	97568	97568	96809
LEASW136-19	99544	99544	99544	99544	99544	99544	99544		99088	98480	98480	98784	98632	98632	98632	98632	98632	98632	98632	98632	98632	98632	98480	98480	98480	98480	98176	98176	98176	98024	97872	97872	98024	98480	97720	97720	97720	97720	97720	97720	97720	97568	97568	97568	97568	97568	97416	97416	96657
VNMB685-08	98936	98936	98936	98936	98936	98936	98936	99088		98784	98784	99088	98936	98936	98936	98936	98936	98936	98936	98936	98936	98936	98784	98784	98784	98784	98480	98480	98480	98328	98176	98176	98328	98784	98024	98024	98024	98024	98024	98024	98024	97872	97872	97872	97872	97872	97720	97720	96960
IBLAO1080-14	98632	98632	98632	98632	98632	98632	98632	98480	98784		100000	99696	98936	98936	98936	98936	98936	98936	98936	98936	98936	98936	98784	98784	98784	98784	98480	98480	98480	98328	98176	98176	98328	98480	98024	98024	98024	98024	98024	98024	98024	97872	97872	97872	97872	97872	97720	97720	97568
VNMB690-08	98632	98632	98632	98632	98632	98632	98632	98480	98784	100000		99696	98936	98936	98936	98936	98936	98936	98936	98936	98936	98936	98784	98784	98784	98784	98480	98480	98480	98328	98176	98176	98328	98480	98024	98024	98024	98024	98024	98024	98024	97872	97872	97872	97872	97872	97720	97720	97568
VNMB689-08	98632	98632	98632	98632	98632	98632	98632	98784	99088	99696	99696		98936	98936	98936	98936	98936	98936	98936	98936	98936	98936	98784	98784	98784	98784	98480	98480	98480	98328	98176	98176	98328	98784	98024	98024	98024	98024	98024	98024	98024	97872	97872	97872	97872	97872	97720	97720	97264
CGUKD205-09	98784	98784	98784	98784	98784	98784	98784	98632	98936	98936	98936	98936		100000	100000	100000	100000	100000	100000	100000	100000	100000	99848	99848	99848	99544	99240	99240	99240	99088	98936	98936	99088	98936	98176	98176	98176	98176	98176	98176	98176	98024	98024	98024	98024	98024	97872	97872	97416
CGUKD277-09	98784	98784	98784	98784	98784	98784	98784	98632	98936	98936	98936	98936	100000		100000	100000	100000	100000	100000	100000	100000	100000	99848	99848	99848	99544	99240	99240	99240	99088	98936	98936	99088	98936	98176	98176	98176	98176	98176	98176	98176	98024	98024	98024	98024	98024	97872	97872	97416
IBLAO951-14	98784	98784	98784	98784	98784	98784	98784	98632	98936	98936	98936	98936	100000	100000		100000	100000	100000	100000	100000	100000	100000	99848	99848	99848	99544	99240	99240	99240	99088	98936	98936	99088	98936	98176	98176	98176	98176	98176	98176	98176	98024	98024	98024	98024	98024	97872	97872	97416
IBLAO952-14	98784	98784	98784	98784	98784	98784	98784	98632	98936	98936	98936	98936	100000	100000	100000		100000	100000	100000	100000	100000	100000	99848	99848	99848	99544	99240	99240	99240	99088	98936	98936	99088	98936	98176	98176	98176	98176	98176	98176	98176	98024	98024	98024	98024	98024	97872	97872	97416
IBLAO1060-14	98784	98784	98784	98784	98784	98784	98784	98632	98936	98936	98936	98936	100000	100000	100000	100000		100000	100000	100000	100000	100000	99848	99848	99848	99544	99240	99240	99240	99088	98936	98936	99088	98936	98176	98176	98176	98176	98176	98176	98176	98024	98024	98024	98024	98024	97872	97872	97416
IBLAO1061-14	98784	98784	98784	98784	98784	98784	98784	98632	98936	98936	98936	98936	100000	100000	100000	100000	100000		100000	100000	100000	100000	99848	99848	99848	99544	99240	99240	99240	99088	98936	98936	99088	98936	98176	98176	98176	98176	98176	98176	98176	98024	98024	98024	98024	98024	97872	97872	97416
IBLAO1073-14	98784	98784	98784	98784	98784	98784	98784	98632	98936	98936	98936	98936	100000	100000	100000	100000	100000	100000		100000	100000	100000	99848	99848	99848	99544	99240	99240	99240	99088	98936	98936	99088	98936	98176	98176	98176	98176	98176	98176	98176	98024	98024	98024	98024	98024	97872	97872	97416
IBLAO1124-14	98784	98784	98784	98784	98784	98784	98784	98632	98936	98936	98936	98936	100000	100000	100000	100000	100000	100000	100000		100000	100000	99848	99848	99848	99544	99240	99240	99240	99088	98936	98936	99088	98936	98176	98176	98176	98176	98176	98176	98176	98024	98024	98024	98024	98024	97872	97872	97416
IBLAO1126-14	98784	98784	98784	98784	98784	98784	98784	98632	98936	98936	98936	98936	100000	100000	100000	100000	100000	100000	100000	100000		100000	99848	99848	99848	99544	99240	99240	99240	99088	98936	98936	99088	98936	98176	98176	98176	98176	98176	98176	98176	98024	98024	98024	98024	98024	97872	97872	97416
LEATC649-13	98784	98784	98784	98784	98784	98784	98784	98632	98936	98936	98936	98936	100000	100000	100000	100000	100000	100000	100000	100000	100000		99848	99848	99848	99544	99240	99240	99240	99088	98936	98936	99088	98936	98176	98176	98176	98176	98176	98176	98176	98024	98024	98024	98024	98024	97872	97872	97416
GWORZ116-10	98632	98632	98632	98632	98632	98632	98632	98480	98784	98784	98784	98784	99848	99848	99848	99848	99848	99848	99848	99848	99848	99848		99696	99696	99392	99088	99088	99088	98936	98784	98784	98936	98784	98024	98024	98024	98024	98024	98024	98024	97872	97872	97872	97872	97872	97720	97720	97264
IBLAO553-12	98632	98632	98632	98632	98632	98632	98632	98480	98784	98784	98784	98784	99848	99848	99848	99848	99848	99848	99848	99848	99848	99848	99696		99696	99392	99088	99088	99088	98936	98784	98784	98936	98784	98024	98024	98024	98024	98024	98024	98024	97872	97872	97872	97872	97872	97720	97720	97264
PHLAC475-10	98632	98632	98632	98632	98632	98632	98632	98480	98784	98784	98784	98784	99848	99848	99848	99848	99848	99848	99848	99848	99848	99848	99696	99696		99392	99088	99088	99088	98936	98784	98784	98936	98784	98024	98024	98024	98024	98024	98024	98024	97872	97872	97872	97872	97872	97720	97720	97264
VNMB688-08	98632	98632	98632	98632	98632	98632	98632	98480	98784	98784	98784	98784	99544	99544	99544	99544	99544	99544	99544	99544	99544	99544	99392	99392	99392		98784	98784	98784	98632	98480	98480	98632	98480	98024	98024	98024	98024	98024	98024	98024	97872	97872	97872	97872	97872	97720	97720	97264
IBLAO1077-14	98328	98328	98328	98328	98328	98328	98328	98176	98480	98480	98480	98480	99240	99240	99240	99240	99240	99240	99240	99240	99240	99240	99088	99088	99088	98784		100000	100000	99848	99696	99696	99848	98480	97872	97872	97872	97872	97872	97872	97872	97720	97720	97720	97720	97720	97568	97568	96960
IBLAO1078-14	98328	98328	98328	98328	98328	98328	98328	98176	98480	98480	98480	98480	99240	99240	99240	99240	99240	99240	99240	99240	99240	99240	99088	99088	99088	98784	100000		100000	99848	99696	99696	99848	98480	97872	97872	97872	97872	97872	97872	97872	97720	97720	97720	97720	97720	97568	97568	96960
VNMB686-08	98328	98328	98328	98328	98328	98328	98328	98176	98480	98480	98480	98480	99240	99240	99240	99240	99240	99240	99240	99240	99240	99240	99088	99088	99088	98784	100000	100000		99848	99696	99696	99848	98480	97872	97872	97872	97872	97872	97872	97872	97720	97720	97720	97720	97720	97568	97568	96960
IBLAO1082-14	98176	98176	98176	98176	98176	98176	98176	98024	98328	98328	98328	98328	99088	99088	99088	99088	99088	99088	99088	99088	99088	99088	98936	98936	98936	98632	99848	99848	99848		99848	99848	99696	98328	97720	97720	97720	97720	97720	97720	97720	97568	97568	97568	97568	97568	97416	97416	96809
IBLAO1081-14	98024	98024	98024	98024	98024	98024	98024	97872	98176	98176	98176	98176	98936	98936	98936	98936	98936	98936	98936	98936	98936	98936	98784	98784	98784	98480	99696	99696	99696	99848		99696	99544	98176	97568	97568	97568	97568	97568	97568	97568	97416	97416	97416	97416	97416	97264	97264	96657
IBLAO1083-14	98024	98024	98024	98024	98024	98024	98024	97872	98176	98176	98176	98176	98936	98936	98936	98936	98936	98936	98936	98936	98936	98936	98784	98784	98784	98480	99696	99696	99696	99848	99696		99544	98176	97568	97568	97568	97568	97568	97568	97568	97416	97416	97416	97416	97416	97264	97264	96657
VNMB687-08	98176	98176	98176	98176	98176	98176	98176	98024	98328	98328	98328	98328	99088	99088	99088	99088	99088	99088	99088	99088	99088	99088	98936	98936	98936	98632	99848	99848	99848	99696	99544	99544		98328	97720	97720	97720	97720	97720	97720	97720	97568	97568	97568	97568	97568	97416	97416	96809
IBLAO1064-14	98328	98328	98328	98328	98328	98328	98328	98480	98784	98480	98480	98784	98936	98936	98936	98936	98936	98936	98936	98936	98936	98936	98784	98784	98784	98480	98480	98480	98480	98328	98176	98176	98328		98024	98024	98024	98024	98024	98024	98024	97872	97872	97872	97872	97872	97720	97720	97264
GBMIN80080-17	97872	97872	97872	97872	97872	97872	97872	97720	98024	98024	98024	98024	98176	98176	98176	98176	98176	98176	98176	98176	98176	98176	98024	98024	98024	98024	97872	97872	97872	97720	97568	97568	97720	98024		100000	100000	100000	100000	100000	100000	99848	99848	99848	99848	99848	99696	99696	97112
IBLAO733-12	97872	97872	97872	97872	97872	97872	97872	97720	98024	98024	98024	98024	98176	98176	98176	98176	98176	98176	98176	98176	98176	98176	98024	98024	98024	98024	97872	97872	97872	97720	97568	97568	97720	98024	100000		100000	100000	100000	100000	100000	99848	99848	99848	99848	99848	99696	99696	97112
IBLAO734-12	97872	97872	97872	97872	97872	97872	97872	97720	98024	98024	98024	98024	98176	98176	98176	98176	98176	98176	98176	98176	98176	98176	98024	98024	98024	98024	97872	97872	97872	97720	97568	97568	97720	98024	100000	100000		100000	100000	100000	100000	99848	99848	99848	99848	99848	99696	99696	97112
IBLAO1068-14	97872	97872	97872	97872	97872	97872	97872	97720	98024	98024	98024	98024	98176	98176	98176	98176	98176	98176	98176	98176	98176	98176	98024	98024	98024	98024	97872	97872	97872	97720	97568	97568	97720	98024	100000	100000	100000		100000	100000	100000	99848	99848	99848	99848	99848	99696	99696	97112
IBLAO1069-14	97872	97872	97872	97872	97872	97872	97872	97720	98024	98024	98024	98024	98176	98176	98176	98176	98176	98176	98176	98176	98176	98176	98024	98024	98024	98024	97872	97872	97872	97720	97568	97568	97720	98024	100000	100000	100000	100000		100000	100000	99848	99848	99848	99848	99848	99696	99696	97112
IBLAO1070-14	97872	97872	97872	97872	97872	97872	97872	97720	98024	98024	98024	98024	98176	98176	98176	98176	98176	98176	98176	98176	98176	98176	98024	98024	98024	98024	97872	97872	97872	97720	97568	97568	97720	98024	100000	100000	100000	100000	100000		100000	99848	99848	99848	99848	99848	99696	99696	97112
IBLAO1246-20	97872	97872	97872	97872	97872	97872	97872	97720	98024	98024	98024	98024	98176	98176	98176	98176	98176	98176	98176	98176	98176	98176	98024	98024	98024	98024	97872	97872	97872	97720	97568	97568	97720	98024	100000	100000	100000	100000	100000	100000		99848	99848	99848	99848	99848	99696	99696	97112
IBLAO1067-14	97720	97720	97720	97720	97720	97720	97720	97568	97872	97872	97872	97872	98024	98024	98024	98024	98024	98024	98024	98024	98024	98024	97872	97872	97872	97872	97720	97720	97720	97568	97416	97416	97568	97872	99848	99848	99848	99848	99848	99848	99848		100000	100000	100000	100000	99544	99544	97264
IBLAO1071-14	97720	97720	97720	97720	97720	97720	97720	97568	97872	97872	97872	97872	98024	98024	98024	98024	98024	98024	98024	98024	98024	98024	97872	97872	97872	97872	97720	97720	97720	97568	97416	97416	97568	97872	99848	99848	99848	99848	99848	99848	99848	100000		100000	100000	100000	99544	99544	97264
IBLAO1107-14	97720	97720	97720	97720	97720	97720	97720	97568	97872	97872	97872	97872	98024	98024	98024	98024	98024	98024	98024	98024	98024	98024	97872	97872	97872	97872	97720	97720	97720	97568	97416	97416	97568	97872	99848	99848	99848	99848	99848	99848	99848	100000	100000		100000	100000	99544	99544	97264
IBLAO1127-14	97720	97720	97720	97720	97720	97720	97720	97568	97872	97872	97872	97872	98024	98024	98024	98024	98024	98024	98024	98024	98024	98024	97872	97872	97872	97872	97720	97720	97720	97568	97416	97416	97568	97872	99848	99848	99848	99848	99848	99848	99848	100000	100000	100000		100000	99544	99544	97264
IBLAO1128-14	97720	97720	97720	97720	97720	97720	97720	97568	97872	97872	97872	97872	98024	98024	98024	98024	98024	98024	98024	98024	98024	98024	97872	97872	97872	97872	97720	97720	97720	97568	97416	97416	97568	97872	99848	99848	99848	99848	99848	99848	99848	100000	100000	100000	100000		99544	99544	97264
IBLAO1058-14	97568	97568	97568	97568	97568	97568	97568	97416	97720	97720	97720	97720	97872	97872	97872	97872	97872	97872	97872	97872	97872	97872	97720	97720	97720	97720	97568	97568	97568	97416	97264	97264	97416	97720	99696	99696	99696	99696	99696	99696	99696	99544	99544	99544	99544	99544		100000	96809
IBLAO1059-14	97568	97568	97568	97568	97568	97568	97568	97416	97720	97720	97720	97720	97872	97872	97872	97872	97872	97872	97872	97872	97872	97872	97720	97720	97720	97720	97568	97568	97568	97416	97264	97264	97416	97720	99696	99696	99696	99696	99696	99696	99696	99544	99544	99544	99544	99544	100000		96809
GBMIN80081-17	96809	96809	96809	96809	96809	96809	96809	96657	96960	97568	97568	97264	97416	97416	97416	97416	97416	97416	97416	97416	97416	97416	97264	97264	97264	97264	96960	96960	96960	96809	96657	96657	96809	97264	97112	97112	97112	97112	97112	97112	97112	97264	97264	97264	97264	97264	96809	96809
IBLAO1074-14	96657	96657	96657	96657	96657	96657	96657	96505	96809	97416	97416	97112	97264	97264	97264	97264	97264	97264	97264	97264	97264	97264	97112	97112	97112	97112	96809	96809	96809	96657	96505	96505	96657	97112	96960	96960	96960	96960	96960	96960	96960	97112	97112	97112	97112	97112	96657	96657	99848
IBLAO1076-14	96657	96657	96657	96657	96657	96657	96657	96505	96809	97416	97416	97112	97264	97264	97264	97264	97264	97264	97264	97264	97264	97264	97112	97112	97112	97112	96809	96809	96809	96657	96505	96505	96657	97112	96960	96960	96960	96960	96960	96960	96960	97112	97112	97112	97112	97112	96657	96657	99848
IBLAO1188-19	96657	96657	96657	96657	96657	96657	96657	96505	96809	97416	97416	97112	97264	97264	97264	97264	97264	97264	97264	97264	97264	97264	97112	97112	97112	97112	96809	96809	96809	96657	96505	96505	96657	97112	96960	96960	96960	96960	96960	96960	96960	97112	97112	97112	97112	97112	96657	96657	99848
IBLAO1075-14	96657	96657	96657	96657	96657	96657	96657	96505	96809	97416	97416	97112	97264	97264	97264	97264	97264	97264	97264	97264	97264	97264	97112	97112	97112	97112	96809	96809	96809	96657	96505	96505	96657	97112	96960	96960	96960	96960	96960	96960	96960	97112	97112	97112	97112	97112	96657	96657	99848
VNMB693-08	96960	96960	96960	96960	96960	96960	96960	96809	96809	96657	96657	96505	97568	97568	97568	97568	97568	97568	97568	97568	97568	97568	97416	97416	97416	97112	96809	96809	96809	96657	96505	96505	96657	97112	96353	96353	96353	96353	96353	96353	96353	96201	96201	96201	96201	96201	96049	96049	96960
[truncated: 5 more columns]
